# Supplementary material for: Data-driven design and controllable synthesis of Pt/carbon electrocatalysts for H2 evolution
Source: iScience. 2021 Nov 13;24(12):103430. doi: 10.1016/j.isci.2021.103430 (PMC8637634; doi:10.1016/j.isci.2021.103430)
Supplement: Data S1. Database of Pt/C catalysts, related to STAR Methods [file mmc2.csv]

DOI	Name	Electrolyte	Material-1	Material-2	Material-3	Mass loading (mg/cm2)	Geometric Pt loading (ug/cm2)	Pt wt%	Pt type	Pt size (nm)	Carbon type	Doped type	Doped wt%	ID/IG ratio	SSA for Sample (m2/g)	Pore size (nm)	Pore volume (cm3/g)	SSA for Carbon (m2/g)	Pore size for Carbon (nm)	Pover volume for Carbon (cm3/g)	Overpotential (mV)@10(mA/cm2)	Tafel Plot	Rct	TOF (H2/s)	Faradadic Efficiency	ECSA (m/g)	Mass Activity (A/mg pt-1)
10.1039/c9ta04010b	Pt/CNTS-ECR	0.5M H2SO4	Pt	C		0.14		0.35	cluster	1	CNT	0	0	0.63				92.85	13.26	0.348	34	26	2.5	5.02E-08
10.1039/c9ta04010b	Pt/CNTS-CR	0.5M H2SO4	Pt	C		0.14		0.21	cluster	4	CNT	0	0	0.3				92.85	13.26	0.348	110	39		2.20E-08
10.1039/c9ta04010b	20 Pt/C		Pt	C		0.14		19				0	0								43	30		5.80E-08
10.1039/c9ta04010b	Pt/CNTS-ECR	0.1M H2SO4	Pt	C		0.14		0.35	cluster	1	CNT	0	0	0.63				92.85	13.26	0.348	30	26	4.8
10.1039/c9ta04010b	Pt/CNTS-ECR	0.2M H2SO4	Pt	C		0.14		0.35	cluster	1	CNT	0	0	0.63				92.85	13.26	0.348	31		3.4
10.1039/c9ta04010b	Pt/CNTS-ECR	0.3 MH2SO4	Pt	C		0.14		0.35	cluster	1	CNT	0	0	0.63				92.85	13.26	0.348	32		3.6
10.1016/j.jcat.2018.11.006	PtNP/OMC	0.5M H2SO4	Pt	C			1.6	2.3	nanoparticles	2.1	mesoporours carbon	0	0		660	4.9	0.67				26.2
10.1016/j.jcat.2018.11.006	PtNP/OMC	0.5M H2SO4	Pt	C			0.8	2.3	nanoparticles	2.1	mesoporours carbon	0	0		660	4.9	0.67				31.2
10.1016/j.jcat.2018.11.006	PtNP/OMC	0.5M H2SO4	Pt	C			1.1	2.3	nanoparticles	2.1	mesoporours carbon	0	0		660	4.9	0.67				33.2	32
10.1007/s11051-018-4436-7	Pt/rGO	0.1M KOH	Pt	C			0.052	40	nanoparticles	20	rGO	0	0	1.21							149	88				54.5
10.1149/2.0981501jes	Pt/C	0.5M H2SO4	Pt	C			2	4.7	nanoparticles	2.2	Vulcan carbon							250	30
10.3389/fchem.2018.00523	Pt/CF50	1M H2SO4	Pt	C			7.5			43	3D carbon										160	128				11.066
10.3389/fchem.2018.00523	Pt/CF100	1M H2SO4	Pt	C			32.5			45											58	118				5.877
10.3389/fchem.2018.00523	Pt/CF200	1M H2SO4	Pt	C			59			56											25	42				6.322
10.3389/fchem.2018.00523	Pt/CF300	1M H2SO4	Pt	C			101.5			70											38	126				6.732
10.1039/c9ta07469d	Pt/NMC-LT	0.5M H2SO4	Pt	C			10	1.58	atoms	single	NMC(XFNANO)	N	18.8	1				490.8	4.61	0.69	17	26.2	6
10.1039/c9ta07469d	Pt/NMC-RT	0.5M H2SO4	Pt	C		0.265	10	1.7	cluster	1	NMC(XFNANO)	N	18.8	1				490.8	4.61	0.69	49.1	30.3	8.3
10.1021/acs.jpcc.7b01447	A-CN(PDAP)NH3	0.5M H2SO4	Pt	C		0.265		1.5	nanoparticles	3		N	12.4	0.96				1129.26		0.733	33.9
10.1021/acs.jpcc.7b01447	A-CN(PDAP)Ar	0.5M H2SO4	Pt	C		0.265		0.8	nanoparticles	3		N	9	0.91				587.3		0.341	16
10.1021/acs.jpcc.7b01447	A-CN(PANI)NH3	0.5M H2SO4	Pt	C		0.265		0.95	nanoparticles	3		N	11.2	0.92				1020.36		0.547	15.9
10.1021/acs.jpcc.7b01447	A-CN(PANI)Ar	0.5M H2SO4	Pt	C		0.265		0.6	nanoparticles	3		N	8.5	0.89				248.52		0.201	26.4
10.1016/j.ijhydene.2019.10.036	Pt-NCS	0.5M H2SO4	Pt	C			6.4	5.7	nanoparticles	4.3	N-doped carbon	N	6								22	30	6.2	0.56		57.8	5.08
10.1016/j.ijhydene.2019.10.036	Pt-CS	0.5M H2SO4	Pt	C			6.4					0	0								27		25.6	0.069		27.2	2.42
10.1016/j.ijhydene.2019.10.036	20 Pt/C	0.5M H2SO4	Pt	C			6.4					0	0								41		17.4	0.084		44	0.57
10.1002/chem.201900320	Pt@CNS	0.5M H2SO4	Pt	C				0.07	nanosheets	3				0.8577				118.14			400	72.25	23
10.1002/chem.201900320	20 Pt/C	0.5M H2SO4	Pt	C																	40
10.1039/c9nj03675j	NCN-Pt-800	0.5M H2SO4	Pt	C			8.3	4.8	nanoparticles	2.85	Nitrogen-doped carbon nanofibers	N	4.3	0.96	401	55		426			35	45	9.6
10.1039/c9nj03675j	NCN-Pt-900	0.5M H2SO4	Pt	C			8.3	4.8	nanoparticles	3.05	Nitrogen-doped carbon nanofibers	N	4.3	0.94	426	62		426			34	39	0.9				3.33
10.1039/c9nj03675j	NCN-Pt-1000	0.5M H2SO4	Pt	C			8.3	4.8	nanoparticles	4.75	Nitrogen-doped carbon nanofibers	N	4.3	0.97	420	63		426			38	44	53.6
10.1039/c9nj03675j	20 Pt/C	0.5M H2SO4	Pt	C																	36	35					0.635
10.3389/fmats.2019.00251	Pt/VC	0.5M H2SO4	Pt	C				3.2		1.6	Vulcan Carbon			2.1							38	132.8					1
10.3389/fmats.2019.00251	20 Pt/C	0.5M H2SO4	Pt	C						3.3				2.92							31	30.6					0.7
10.1039/d0se00136h	Pt/ACNF-0	0.5M H2SO4	Pt	C				4.41	nanoparticles	2.3	Nitrogen-doped carbon nanofibers	N	9.1	0.9							142	62	2.01			16.3
10.1039/d0se00136h	Pt/ACNF-I	0.5M H2SO4	Pt	C				4.55	nanoparticles	2.3	Nitrogen-doped carbon nanofibers	N	9.6	0.89							73	37	1.65			73.34
10.1039/d0se00136h	Pt/ACNF-II	0.5M H2SO4	Pt	C				13.99	nanoparticles	2.3	Nitrogen-doped carbon nanofibers	N	11.2	0.88							50	35	1.1			119.21
10.1039/d0se00136h	Pt/ACNF-II	0.5M H2SO4	Pt	C				10.62	nanoparticles	2.3	Nitrogen-doped carbon nanofibers	N	9.7	0.92							121	90	1.73			68.23
10.1039/d0se00136h	20 Pt/C	0.5M H2SO4	Pt	C																	27	31				49.61
10.1007/s12274-016-1281-9	Pt/NPC	0.5M H2SO4	Pt	C		0.28		1.82	nanoparticles	1.8	3D carbon network co-doped with N and P	N	2								19	58
10.1007/s12274-016-1281-9	20 Pt/C	0.5M H2SO4	Pt	C																	19
10.1039/c8sc04986f	Pt1/NMC	0.5M H2SO4	Pt	C		0.01	10	2.54	atoms	0.1	Nitrogen-doped mesoporous carbon(XFNANO)	N									26	29
10.1039/c8sc04986f	Pt/NMC	0.5M H2SO4	Pt	C			10	3.8	nanoparticles		Nitrogen-doped mesoporous carbon(XFNANO)	N									39	31
10.1039/c8sc04986f	20 Pt/C	0.5M H2SO4	Pt	C			10		nanoparticles												28	32
10.1039/c7ta07340b	Pt200-VGNSAs/CC	0.5M H2SO4	Pt	C	C		41.92		nanoplates	15	3D vertical graphene nanosheet arrays supported on carbon cloth	0	0	0.13							60	28.5				72.26
10.1039/c7ta07340b	Pt300-VGNSAs/CC	0.5M H2SO4	Pt	C	C		64.8		nanoplates	15	3D vertical graphene nanosheet arrays supported on carbon cloth	0	0	0.13							76	31.7				56.83
10.1039/c7ta07340b	Pt400-VGNSAs/CC	0.5M H2SO4	Pt	C	C		90.24		nanoplates	15	3D vertical graphene nanosheet arrays supported on carbon cloth	0	0	0.13							104	37.2				34.54
10.1039/c7ta07340b	20wtPt/C/CC	0.5M H2SO4	Pt	C	C		44		nanoparticles		carbon cloth	0	0								85	32.4				51.96
10.1016/j.nanoen.2017.07.032	Pt@NHPCP	0.1M HClO4	Pt	C			2	3.6	nanoparticles	3.2	nitrogen-doped hollow porous carbon polyhedrons	N	12.4		516	13.6	0.74				57	27
10.1016/j.nanoen.2017.07.032	Pt/C	0.1M HClO4	Pt	C					nanoparticles												69.6	32
10.1002/anie.201804817	Pt-GDY1	0.5M H2SO4	Pt	C			4.65		atoms		Graphdiyne										65.6	49				7.26
10.1002/anie.201804817	Pt-GDY2	0.5M H2SO4	Pt	C			4.65		atoms		Graphdiyne										34.6	38				23.64
10.1002/anie.201804817	20 Pt/C	0.5M H2SO4	Pt	C					nanoparticles						90						35.3	34				0.88
10.1039/c8ee02888e	Pt SASs/AG	0.5M H2SO4	Pt	C				0.44	atoms		aniline-stacked graphene	N	2.75								12	29.33					22.4
10.1039/c8ee02888e	20 Pt/C	0.5M H2SO4	Pt	C				20	nanoparticles		aniline-stacked graphene										15	27
10.1016/j.electacta.2015.03.077	PtNPs/CNFs	0.5M H2SO4	Pt	C				7	nanoparticles	8.8	carbon nanofibers										175	50
10.1016/j.electacta.2015.03.077	20 Pt/C	0.5M H2SO4	Pt	C				20	nanoparticles												48	24
10.1016/j.jpowsour.2020.227770	Pt-CQDs/GrC400	0.5M H2SO4	Pt	C	C			0.145	nanoparticle	4.1	carbon quantum dots/graphene	0	0	0.117							38	40					37.5
10.1016/j.jpowsour.2020.227770	Pt-CQDs/Gr	0.5M H2SO4	Pt	C	C			0.698	nanoparticle	4.1	carbon quantum dots/graphene	0	0	0.207							49.5	64					4.07
10.1016/j.jpowsour.2020.227770	Pt-CQDs/Graphite-C400	0.5M H2SO4	Pt	C	C			0.235	nanoparticle	4.1	carbon quantum dots/graphite	0	0	0.266							59.2	83					7.09
10.1016/j.ijhydene.2018.03.142	Ptnanoparticles@poly(3,4eethylene dioxythiophene) modified sulfonated graphene	0.5M H2SO4	Pt	C	O			25.5	nanoparticle		graphene	s	4.94	2.72					8.4		40	28.4	50
10.1016/j.jcat.2017.08.005	Pt/OMC	0.5M H2SO4	Pt	C			1.2	2.7	nanoparticle		mesporous carbon				883	9	0.44				37.1	38					15
10.1016/j.jcat.2017.08.005	10 Pt/C	0.5M H2SO4	Pt	C			1		nanoparticle		Vulcan C										31.7	32
10.1021/acsami.8b20209	Mo2C@NC@Pt nanospheres (20mg)	0.5M H2SO4	Pt	C	Mo2C(21.6wt%)			7.49	nanoparticle	5	N-doped C Nanospheres			1.1	128.4	3.63					27	28	11.38
10.1021/acsami.8b20209	Mo2C@NC@Pt nanospheres (20mg)	1M KOH	Pt	C	Mo2C(21.6wt%)			7.49	nanoparticle	5	N-doped C Nanospheres			1.1	128.4	3.63					47	57	33.58
10.1021/acsami.8b20209	Mo2C@NC@Pt nanospheres (20mg)	1M PBS	Pt	C	Mo2C(21.6wt%)			7.49	nanoparticle	5	N-doped C Nanospheres			1.1	128.4	3.63					25	33	37.86
10.1021/acsami.8b20209	Mo2C@NC@Pt nanospheres (10mg)	0.5M H2SO4	Pt	C	Mo2C			3.75	nanoparticle	5	N-doped C Nanospheres			1.11	136.6	3.63					29	30	18.65
10.1021/acsami.8b20209	Mo2C@NC@Pt nanospheres (10mg)	1M KOH	Pt	C	Mo2C			3.75	nanoparticle	5	N-doped C Nanospheres			1.11	136.6	3.63					55	70	46.38
10.1021/acsami.8b20209	Mo2C@NC@Pt nanospheres (10mg)	1M PBS	Pt	C	Mo2C			3.75	nanoparticle	5	N-doped C Nanospheres			1.11	136.6	3.63					62	86	162.6
10.1021/acsami.8b20209	Mo2C@NC@Pt nanospheres (30mg)	0.5M H2SO4	Pt	C	Mo2C			11.24	nanoparticle	10	N-doped C Nanospheres			1	96.5	3.63					32	28	20.62
10.1021/acsami.8b20209	Mo2C@NC@Pt nanospheres (30mg)	1M KOH	Pt	C	Mo2C			11.24	nanoparticle	10	N-doped C Nanospheres			1	96.5	3.63						78	64.88
10.1021/acsami.8b20209	Mo2C@NC@Pt nanospheres (30mg)	1M PBS	Pt	C	Mo2C			11.24	nanoparticle	10	N-doped C Nanospheres			1	96.5	3.63						74	122.2
10.1021/acsami.8b20209	NC@Pt nanospheres	0.5M H2SO4	Pt	C	N			9.5	nanoparticle	5	N-doped C Nanospheres			1.04	109.75	3.63					32	30
10.1021/acsami.8b20209	NC@Pt nanospheres	1M KOH	Pt	C	N			9.5	nanoparticle	5	N-doped C Nanospheres			1.04	109.75	3.63					62	84
10.1021/acsami.8b20209	NC@Pt nanospheres	1M PBS	Pt	C	N			9.5	nanoparticle	5	N-doped C Nanospheres			1.04	109.75	3.63						74
10.1021/acsami.8b20209	NC nanospheres	0.5M H2SO4	Pt	C	N			0	nanoparticle	5	N-doped C Nanospheres			1.18	160.63	3.63					660	198
10.1021/acsami.8b20209	NC nanospheres	1M KOH	Pt	C	N			0	nanoparticle	5	N-doped C Nanospheres			1.18	160.63	3.63					766	150
10.1021/acsami.8b20209	NC nanospheres	1M PBS	Pt	C	N			0	nanoparticle	5	N-doped C Nanospheres			1.18	160.63	3.63					694	124
10.1021/acsami.8b20209	20 Pt/C	0.5M H2SO4						20	nanoparticle												27	29
10.1021/acsami.8b20209	20 Pt/C	1M KOH						20	nanoparticle												37	30
10.1021/acsami.8b20209	20 Pt/C	1M PBS						20	nanoparticle												33	37
10.1016/j.electacta.2019.134895	Ni@Pt/NNPC	0.1M NaOH	Pt	C	Ni		45	7	nanoparticle	19		N	2.1		110.1	14.01	0.4				26.7	82.51
10.1016/j.electacta.2019.134895	Ni@Pt/NNPC	0.5MH2SO4	Pt	C	Ni		45	7	nanoparticle	19		N	2.1		110.1	14.01	0.4				65	69.25
10.1016/j.electacta.2019.134895	20 Pt/C																				13.4
10.1016/j.electacta.2019.134895	20 Pt/C																				21.5
10.1016/j.ijhydene.2011.12.109	Pt nanoparticle @ C	0.5M H2SO4	Pt	C			17	20	nanoparticle	2	carbon black Vulcan															47
10.1016/j.ijhydene.2011.12.109	20 Pt/C	0.5M H2SO4					17																			52.01
10.1016/j.apsusc.2018.08.033	Pt@N-HCNs	0.5M H2SO4	Pt	C	N			7.5	nanoparticle		N-doped hollow carbon nanospheres	N	8.82	1		10.3					30	33
10.1016/j.apsusc.2018.08.033	5 Pt/C	0.5M H2SO4																			29	31
10.1016/j.ijhydene.2016.08.066	Pt NCs/rGO	0.5M H2SO4	Pt	C		0.17		88.67	nanocrystals	34	rGO			1.25							84	49				21.98
10.1016/j.ijhydene.2016.08.066	50 Pt/C	0.5M H2SO4				0.17															50	35				48.68
10.1021/acsami.6b03924	Pt@CTNC600	0.5M H2SO4	Pt	C				0.13	nanoparticle	5	Nitrogen-Doped Carbon Films	N	11.62					461		0.67	210	148
10.1021/acsami.6b03924	Pt@CTNC700	0.5M H2SO4	Pt	C				13.6	nanoparticle	5	Nitrogen-Doped Carbon Films	N	7.22					491		0.67	47	28
10.1021/acsami.6b03924	Pt@CTNC800	0.5M H2SO4	Pt	C				31.4	nanoparticle	5	Nitrogen-Doped Carbon Films	N	4.52					485		0.67	50	29
10.1021/acsami.6b03924	Pt@CTNC900	0.5M H2SO4	Pt	C				20.1	nanoparticle	5	Nitrogen-Doped Carbon Films	N	3.05					509		0.67	66	35
10.1021/acsami.6b03924	Pt@C-PAN-800	0.5M H2SO4	Pt	C					nanoparticle	5	Nitrogen-Doped Carbon Films	N	9.22					70				191
10.1021/acsami.6b03924	CTNC600	0.5M H2SO4	C	N				0			Nitrogen-Doped Carbon Films	N	11.62					461		0.67	582	172
10.1021/acsami.6b03924	CTNC700	0.5M H2SO4	C	N				0			Nitrogen-Doped Carbon Films	N	7.22					491		0.67	513	128
10.1021/acsami.6b03924	CTNC800	0.5M H2SO4	C	N				0			Nitrogen-Doped Carbon Films	N	4.52					485		0.67	626	167
10.1021/acsami.6b03924	CTNC600	0.5M H2SO4	C	N				0			Nitrogen-Doped Carbon Films	N	3.05					509		0.67	700	143
10.1021/acsami.6b03924	C-PAN-800	0.5M H2SO4	C	N				0			Nitrogen-Doped Carbon Films	N	9.22					70				170
10.1021/acsami.6b03924	20 Pt/C	0.5M H2SO4																			46.1	27
10.1016/j.electacta.2015.03.067	Pt/CFs	0.5M H2SO4	Pt	C				2.03		10	carbon fiber											97.8	10.8
10.1016/j.nanoen.2019.06.045	Pt/f-MWCNTs	0.5M H2SO4	Pt	C			0.914	0.323	single atom		multiwall carbon nanotubes	N	0.68	0.9	86.67	61.6	1.336	86.51	35	0.758	43.9	30	35.5	0.921			18.16
10.1016/j.nanoen.2019.06.045	Pt/p-MWCNTs	0.5M H2SO4	Pt	C			1.28	0.452	nanoparticle	1	multiwall carbon nanotubes	N	1.4	0.3							49.5	30	48.2				8.1
10.1016/j.nanoen.2019.06.045	20 Pt/C	0.5M H2SO4	Pt				56.6	20													45.2	31	67	0.0104			0.243
10.1002/adfm.202000531	K2PtCl4@NC-M	0.5M H2SO4	Pt	C		0.29		1.92	single atom		N-doped carbon Vulcan XC-72R		1	1.08							11	21	5.7	6.1			5.58
10.1002/adfm.202000531	Pt@NC-B	0.5M H2SO4	Pt	C		0.29		1.85		5	N-doped carbon Vulcan XC-72R		1	1.08							39	30	55	0.52			0.5
10.1002/adfm.202000531	NC	0.5M H2SO4	C					0			Vulcan XC-72R
10.1002/adfm.202000531	20 Pt/C	0.5M H2SO4	Pt	C				20													14	32	12.3	0.36			0.37
10.3390/ma13071513	PC-PtN4-900	0.5M H2SO4	Pt	C				18.94	nanoparticle	5	porous carbons	N	6.26	1.06	236	3.5	0.22				47	57
10.3390/ma13071513	PC-PtN4-600	0.5M H2SO4	Pt	C				18.7	nanoparticle	4	porous carbons	N	6.98	0.94	429	3.9	0.24				31	42					1.3
10.3390/ma13071513	20 Pt/C	0.5M H2SO4	Pt	C																	30	43					0.66
10.1007/s11581-019-02933-6	Pt NIs@3D-NCHy	2.5M H2SO4	Pt	C			3.8		nanoparticle	5.2	rGO/CNT			1.54							13	28.7		1.4			20
10.1007/s11581-019-02933-6	20 Pt/C	2.5M H2SO4	Pt	C				20													0	30		2.4			5
10.1016/j.ijhydene.2017.02.169	Pt NIs @ f-MWCNT	2.5M H2SO4	Pt	C			3.8			5.4	CNT			1.32							84			6.3
10.1016/j.ijhydene.2017.02.169	20 Pt/C	2.5M H2SO4	Pt	C				20	nanoparticle												75
10.1021/acs.jpcc.0c01043	Pt-Fe/N/C-100	0.5M H2SO4	Pt	C	Fe		4.5	1.5			ZIF-derived carbon	N		1.04	900.21	8					332	135					0.06
10.1021/acs.jpcc.0c01043	Pt-Fe/N/C-60	0.5M H2SO4	Pt	C	Fe		4.5	1.5			ZIF-derived carbon	N		1.04	879.21	8					209	115					0.17
10.1021/acs.jpcc.0c01043	Pt-Fe/N/C-50	0.5M H2SO4	Pt	C	Fe		4.5	1.5			ZIF-derived carbon	N		1.04	1247.81	6					188	100					0.21
10.1021/acs.jpcc.0c01043	Pt-Fe/N/C-40	0.5M H2SO4	c	C	Fe		4.5	1.5			ZIF-derived carbon	N		1.04	586.82	5					51	48	10.5				1.54
10.1021/acs.jpcc.0c01043	Pt-Fe/N/C-30	0.5M H2SO4	Pt	C	Fe		4.5	1.5			ZIF-derived carbon	N		1.04	744.58	6					189	68					0.06
10.1021/acs.jpcc.0c01043	Pt-N/C	0.5M H2SO4	Pt	C			4.5	1.5			ZIF-derived carbon	N									443	227	95.7				0.05
10.1021/acs.jpcc.0c01043	N/C	0.5M H2SO4	C				0	0			ZIF-derived carbon	N		0.98	717.92	2
10.1021/acs.jpcc.0c01043	20 Pt/C	0.5M H2SO4	Pt	C				20													38	36	2.9				0.25
10.1007/s12274-019-2415-7	Fe/N/C-40	0.5M H2SO4	C	Fe							ZIF-derived carbon	N	6.09		746	5	0.589
10.1039/d0ta02351e	Pt-SAs/C	0.5M H2SO4				0.5		1.26	single atom		carbon paper			0.43							38	43					3.01
10.1039/d0ta02351e	Pt-NP/C	0.5M H2SO4						1.26	nanoparticle	28	carbon paper
10.1039/d0ta02351e	20 Pt/C	0.5M H2SO4				0.5		20													36	31					0.28
10.1016/j.apsusc.2018.09.043	3% Pt/C	0.5M H2SO4	Pt	C				3	nanoparticle												217	85
10.1016/j.apsusc.2018.09.043	10 Pt/C	0.5M H2SO4	Pt	C				10													109	34
10.1016/j.jcis.2019.01.110	Pt78Co22 NCs/rGO	0.5M H2SO4	Pt	Co	C			67	nanoparticle	10.5	rGO	N	9	1.01							25.3	26				22.87
10.1016/j.jcis.2019.01.110	Pt29Co71 NCs/rGO	0.5M H2SO4	Pt	Co	C			28	nanoparticle	10.5	rGO	N	9	1.01							30.3	36				18.39
10.1016/j.jcis.2019.01.110	Pt83Co17 NCs/rGO	0.5M H2SO4	Pt	Co	C			76	nanoparticle	10.5	rGO	N	9	1.01							31.3	35				14.11
10.1016/j.jcis.2019.01.110	20 Pt/C	0.5M H2SO4	Pt	C	C			20	nanoparticle												37	31				47.6
10.1016/j.cattod.2015.08.019	Pt/BCF	0.5M H2SO4	Pt	C				0.87	nanoparticle	2	carbon nanofibers										55	32
10.1016/j.cattod.2015.08.019	10 Pt/C	0.5M H2SO4	Pt	C				10													19	24
10.1016/j.carbon.2019.01.087	3D Pt90Mo10@graphene	0.1M KOH	Pt	Mo	C	0.076		16.2	nanoparticle	4.29	graphene(carbon dot)			0.5							100	60	36.38			63.1
10.1016/j.carbon.2019.01.087	3D Pt75Mo25@graphene	0.1M KOH	Pt	Mo	C	0.076		13.9	nanoparticle	4.38	graphene(carbon dot)			0.5							97	51	17.3			67.5
10.1016/j.carbon.2019.01.087	3D Pt50Mo50@graphene	0.1M KOH	Pt	Mo	C	0.076		9.9	nanoparticle	4.04	graphene(carbon dot)			0.5							114	33	90.37			59.2
10.1016/j.carbon.2019.01.087	3D Pt25Mo75@graphene	0.1M KOH	Pt	Mo	C	0.076		5.3	nanoparticle	2.21	graphene(carbon dot)			0.5							132	89	117.3			56.5
10.1016/j.carbon.2019.01.087	20 Pt/C	0.1M KOH	Pt	C		0.076		20	nanoparticle												128	59	48.05			58.1
10.1016/j.carbon.2019.01.087	3D Pt90Mo10@graphene	0.5M H2SO4	Pt	Mo	C	0.076		16.2	nanoparticle	4.29	graphene(carbon dot)			0.5							37	39	36.38			63.1
10.1016/j.carbon.2019.01.087	3D Pt75Mo25@graphene	0.5M H2SO4	Pt	Mo	C	0.076		13.9	nanoparticle	4.38	graphene(carbon dot)			0.5							32	32	17.3			67.5
10.1016/j.carbon.2019.01.087	3D Pt50Mo50@graphene	0.5M H2SO4	Pt	Mo	C	0.076		9.9	nanoparticle	4.04	graphene(carbon dot)			0.5							40	45	90.37			59.2
10.1016/j.carbon.2019.01.087	3D Pt25Mo75@graphene	0.5M H2SO4	Pt	Mo	C	0.076		5.3	nanoparticle	2.21	graphene(carbon dot)			0.5							47	53	117.3			56.5
10.1016/j.carbon.2019.01.087	20 Pt/C	0.5M H2SO4	Pt	C		0.076		20	nanoparticle												42	36	48.05			58.1
10.1016/j.apcatb.2019.118582	Pt/SWNT-O3	0.5M H2SO4	Pt	C		0.2	0.34	3.9	nanowire	1.01	SWCNT	O	4.6								18	107				29
10.1016/j.apcatb.2019.118582	20 Pt/C	0.5M H2SO4	Pt	C		0.2	38	20	nanoparticle												16					35
10.1016/j.carbon.2018.10.054	Pt1Co9@N-C	0.5M H2SO4	Pt	Co	C		193		nanoparticle	5.8	MOF-devrived carbon	N		1.1	30.52		0.0352				36.7	49	22.2	0.64
10.1016/j.carbon.2018.10.054	Pt2Co8@N-C	0.5M H2SO4	Pt	Co	C		278		nanoparticle	7.8	MOF-devrived carbon	N		1.1	33.35		0.0347				22.4	48	10	1.13
10.1016/j.carbon.2018.10.054	Pt3Co7@N-C	0.5M H2SO4	Pt	Co	C		390		nanoparticle	12.2	MOF-devrived carbon	N		1.1	29.91		0.0323				35.7	59	11.1	0.84
10.1016/j.carbon.2018.10.054	20 Pt/C	0.5M H2SO4	Pt	C				20	nanoparticle												31.6	33
10.1039/c9cy02285f	Pt0.1Ru0.9NP/OMC	0.5M H2SO4	Pt	Ru	C		0.14	0.3	nanoparticle	1.6	ordered mesoporous carbon films				1349	4.3	1.3				46.7	42
10.1039/c9cy02285f	Pt0.06Ru0.94NP/OMC	0.5M H2SO4	Pt	Ru	C		0.06	0.18	nanoparticle	1.6	ordered mesoporous carbon films				1349	4.3	1.3				55.5	41
10.1039/c9cy02285f	PtNP/OMC	0.5M H2SO4	Pt	C			1.1	5.2	nanoparticle	1.6	ordered mesoporous carbon films				1349	4.3	1.3				33	31
10.1039/c9cy02285f	10 Pt/C	0.5M H2SO4	Pt	C			1	10	nanoparticle		Vulcan										30	30
10.1002/admi.201900565	Nb CNF-Pt	1 M KOH	Pt	Nb	C	0.03	0.3		nanoparticle	1.1	carbon nanofiber	N	4.15	1.12							37	38
10.1002/admi.201900565	20 Pt/C	1 M KOH	Pt	C				20	nanoparticle	3.5											95	129
10.1016/j.electacta.2016.09.158	AuPt@Pt NCs/rGO	0.5 M H2SO4	Pt	Au	C			33	nanocrystal	23.5	rGO			1.29							60	33				88.57
10.1016/j.electacta.2016.09.158	20 Pt/C	0.5 M H2SO4	Pt	C				20	nanoparticle												49	31				60.32
10.1021/acscatal.9b02305	AC Pt-NG/C	0.5 M H2SO4	Pt	C	N	0.283		2	single atom	0.61	rGO	N	12.08	1.13	272			282			35.28	31		0.927			6.508
10.1021/acscatal.9b02305	1-Pt-NG/C	0.5 M H2SO4	Pt	C	N	0.283		1	single atom	0.54	rGO	N	12.08	1.13	263			282			47.2	27		0.085			4.456
10.1021/acscatal.9b02305	0.5-Pt-NG/C	0.5 M H2SO4	Pt	C	N	0.283		0.5	single atom		rGO	N	12.08	1.13				282			66.1
10.1021/acscatal.9b02305	0.25-Pt-NG/C	0.5 M H2SO4	Pt	C	N	0.283		0.25	single atom		rGO	N	12.08	1.13				282			95.75
10.1021/acscatal.9b02305	20 Pt/C Macklin	0.5 M H2SO4	Pt	C		0.283			nanoparticle	3.32								200.1	12.8	0.427	42.03	31		0.00915			0.309
10.1021/acscatal.7b02246	PyPOP-Pt@G	1 M H2SO4	Pt	C			66.7	5.4	single atom		graphene				122	15					26	37					0.373
10.1002/anie.201902107	A-CoPt-NC	0.5 M H2SO4	Pt	Co	C	0.262	0.419	0.16	single atom		MOF-derived carbon										27	31
10.1002/anie.201902107	A-CoPt-NC	1 M KOH	Pt	Co	C	0.262	0.419	0.16	single atom		MOF-derived carbon										50	48
10.1002/anie.201902107	20 Pt/C	0.5 M H2SO4	Pt	C		0.262		20	nanoparticle												56	31
10.1002/anie.201902107	20 Pt/C	1 M KOH	Pt	C		0.262		20	nanoparticle												61	56
10.1016/j.jcis.2019.10.062	Pt1Cu1.1/NPC	0.5 M H2SO4	Pt	C	Cu	0.25	42		nanoparticle	4.5	MOF-derived carbon			1.04	30.5	3					13	34					0.203
10.1016/j.jcis.2019.10.062	Pt/NPC	0.5 M H2SO4	Pt	C		0.25	60		nanoparticle	6	MOF-derived carbon			1.03	25.6	3					34	37					0.069
10.1016/j.jcis.2019.10.062	20 Pt/C	0.5 M H2SO4	Pt	C		0.25		20	nanoparticle												20	44
10.1007/s10853-017-1030-9	Pt�CAuNPs/CNF	0.5 M H2SO4	Pt	C	Au			3.09	nanoparticle	5	carbon nanofiber	Au	5.89								235	84
10.1007/s10853-017-1030-9	20 Pt/C	0.5 M H2SO4	Pt	C				20	nanoparticle												45	34
10.1016/j.jcis.2018.06.096	Pt@NOMC-A	0.5 M H2SO4	Pt	C		0.5		7.2	nanoparticle	3.76	N-doped ordered mesoporous carbon	N	3.53					2871	1.96		8	43	0.3			34.52
10.1016/j.jcis.2018.06.096	Pt@NOMC-A	1 M KOH	Pt	C		0.5		7.2	nanoparticle	3.76	N-doped ordered mesoporous carbon	N	3.53					2871	1.96		41	52	0.3			34.52
10.1016/j.jcis.2018.06.096	Pt@NOMC-A	1 M PBS	Pt	C		0.5		7.2	nanoparticle	3.76	N-doped ordered mesoporous carbon	N	3.53					2871	1.96		65	70	0.3			34.52
10.1016/j.jcis.2018.06.096	Pt@NOMC-700	0.5 M H2SO4	Pt	C		0.5		7.2	nanoparticle	3.76	N-doped ordered mesoporous carbon	N	2.29					766	5.1		91	88
10.1016/j.jcis.2018.06.096	20 Pt/C	0.5 M H2SO4	Pt	C		0.5		20	nanoparticle				0								7	36	1.38			21.08
10.1016/j.jcis.2018.06.096	20 Pt/C	1 M KOH	Pt	C		0.5		20	nanoparticle				0								51	55
10.1016/j.jcis.2018.06.096	20 Pt/C	1 M PBS	Pt	C		0.5		20	nanoparticle				0								75	80
10.1038/s41467-019-12851-w	PtSA/S�CC	0.5 M H2SO4	Pt	C	S		2.55	4	single atom		S-doped carbons	S	12					1135	10.7	3.04	53	46.92					0.964
10.1038/s41467-019-12851-w	PtNC/S�CC	0.5 M H2SO4	Pt	C	S		2.55	4	nanocluster	1.56	S-doped carbons	S	12					1135	10.7	3.04	11	23.51					26.1
10.1038/s41467-019-12851-w	20 Pt/C	0.5 M H2SO4	Pt	C			10.2	20	nanoparticle												22	29.01					0.684
10.1016/j.electacta.2019.06.116	Pt-Ni3S2/NHCSs	1 M KOH	Pt	C	Ni		3.6	1.26	nanoparticle	4.2	N-doped carbon nanospheres			1	604.94	1.5	1.28				42	42					7.6
10.1016/j.electacta.2019.06.116	Pt/NHCSs	1 M KOH	Pt	C			3.6	2.17	nanoparticle	4	N-doped carbon nanospheres			1	604.94	1.5	1.28				65	61					3.18
10.1016/j.electacta.2019.06.116	20 Pt/C	1 M KOH	Pt	C			3.6	20	nanoparticle												151	116					0.89
10.1016/j.jpowsour.2015.03.131	Pt-CNSs/RGO	0.5 M H2SO4	Pt	C			78	47.25		3.5				1.12							77	29	55			23.4
10.1016/j.jpowsour.2015.03.131	Pt-CNSs	0.5 M H2SO4	Pt	C			170			3.5											95	38	130			19.1
10.1016/j.jpowsour.2015.03.131	20 Pt/C	0.5 M H2SO4	Pt	C				20														30
10.1021/acs.jpcc.7b08283	0.5wt% Pt?MoO2/MWCNTs	0.5 M H2SO4	Pt	C	Mo	0.47		0.5	nanoparticle		MWCNTs	Mo	15	0.1				28			60	43	22	2.8		19
10.1021/acs.jpcc.7b08283	0.1wt% Pt?MoO2/MWCNTs	0.5 M H2SO4	Pt	C	Mo	0.47		0.1	nanoparticle		MWCNTs	Mo	15	0.1				28			61.3
10.1021/acs.jpcc.7b08283	1.5wt% Pt?MoO2/MWCNTs	0.5 M H2SO4	Pt	C	Mo	0.47		1.5	nanoparticle		MWCNTs	Mo	15	0.1				28			66
10.1021/acs.jpcc.7b08283	3wt% Pt?MoO2/MWCNTs	0.5 M H2SO4	Pt	C	Mo	0.47		3	nanoparticle		MWCNTs	Mo	15	0.1				28			69
10.1021/acs.jpcc.7b08283	20 Pt/C	0.5 M H2SO4	Pt	C		0.47		20	nanoparticle												39	31				87
10.1021/acsami.9b20781	1ZIF-67-Pt/RGO	0.5 M H2SO4	Pt	C			10	20.3	nanoparticle	4.24	rGO										18.2	13.7				36.1
10.1021/acsami.9b20781	3ZIF-67-Pt/RGO	0.5 M H2SO4	Pt	C			10	17.2	nanoparticle	3.05	rGO										14.3	12.5				55.8
10.1021/acsami.9b20781	5ZIF-67-Pt/RGO	0.5 M H2SO4	Pt	C			10	15.7	nanoparticle	2.93	rGO										16.5	13.6				46.7
10.1021/acsami.9b20781	Pt/RGO	0.5 M H2SO4	Pt	C			10	22.3	nanoparticle	5.31	rGO										29	18.2				23
10.1021/acsami.9b20781	20 Pt/C	0.5 M H2SO4	Pt	C			10	20	nanoparticle												23.1	17.3				60
10.1021/acsami.9b20781	1ZIF-67-Pt/RGO	1 M KOH	Pt	C			10	20.3	nanoparticle	4.24	rGO										63	37.5				36.1
10.1021/acsami.9b20781	3ZIF-67-Pt/RGO	1 M KOH	Pt	C			10	17.2	nanoparticle	3.05	rGO										37.2	33.1				55.8
10.1021/acsami.9b20781	5ZIF-67-Pt/RGO	1 M KOH	Pt	C			10	15.7	nanoparticle	2.93	rGO										48.4	33.9				46.7
10.1021/acsami.9b20781	Pt/RGO	1 M KOH	Pt	C			10	22.3	nanoparticle	5.31	rGO										108	43.1				23
10.1021/acsami.9b20781	20 Pt/C	1 M KOH	Pt	C			10	20	nanoparticle												92.1	40.8				60
10.1016/j.jelechem.2018.05.013	PtPd@NLS	0.5 M H2SO4	Pt	C				6.95	nanoparticle	2.5	actived carbon	N	37.69	0.55				2809.7			29	23
10.1016/j.jelechem.2018.05.013	Pt@NLS	0.5 M H2SO4	Pt	C				14	nanoparticle	2.5	actived carbon	N	37.69	0.55				2809.7			58	40
10.1016/j.jelechem.2018.05.013	10 Pt/C	0.5 M H2SO4	Pt	C				10	nanoparticle												41	29
10.1016/j.jelechem.2018.05.013	PtPd@NLS	1 M KOH	Pt	C				6.95	nanoparticle	2.5	actived carbon	N	37.69	0.55				2809.7			46	124
10.1016/j.jelechem.2018.05.013	Pt@NLS	1 M KOH	Pt	C				14	nanoparticle	2.5	actived carbon	N	37.69	0.55				2809.7			50	97
10.1016/j.jelechem.2018.05.013	10 Pt/C	1 M KOH	Pt	C				10	nanoparticle												64	133
