# Supplementary material for: Data-driven design and controllable synthesis of Pt/carbon electrocatalysts for H2 evolution
Source: iScience. 2021 Nov 13;24(12):103430. doi: 10.1016/j.isci.2021.103430 (PMC8637634; doi:10.1016/j.isci.2021.103430)
Supplement: Data S2.Dataset of Pt/C catalysts used in ML models, related to Figure 1 [file mmc3.csv]

DOI	Pt_wt	Pt_size	Surface_area	N_doped	pH	Current_Density	Overpotential
10.1021/acsami.6b03924	31.4	5	485	4.52	0.3	10	50
10.1021/acsami.6b03924	31.4	5	485	4.52	0.3	20	74
10.1021/acsami.9b20781	20.3	4.24	36.1	0	0.3	10	18.2
10.1021/acsami.9b20781	20.3	4.24	36.1	0	0.3	20	22
10.1021/acsami.9b20781	20.3	4.24	36.1	0	14	10	63
10.1021/acsami.9b20781	20.3	4.24	36.1	0	14	20	97
10.1021/acsami.6b03924	20.1	5	509	3.05	0.3	10	66
10.1021/acsami.6b03924	20.1	5	509	3.05	0.3	20	92
10.1021/acscatal.9b02305	20	3.32	200.1	0	0.3	10	42.03
10.1021/acscatal.9b02305	20	3.32	200.1	0	0.3	20	51
10.1021/acscatal.9b02305	20	3.32	200.1	0	0.3	40	63
10.1021/acscatal.9b02305	20	3.32	200.1	0	0.3	50	67
10.1021/acscatal.9b02305	20	3.32	200.1	0	0.3	100	87.4
10.1039/c9ta04010b	19	3	92.85	0	0.3	10	43
10.1039/c9ta04010b	19	3	92.85	0	0.3	20	66
10.1039/c9ta04010b	19	3	92.85	0	0.3	40	95
10.1039/c9ta04010b	19	3	92.85	0	0.3	50	105
10.1039/c9ta04010b	19	3	92.85	0	0.3	100	167
10.1039/c9ta04010b	19	3	92.85	0	0.3	150	227
10.1039/c9ta04010b	19	3	92.85	0	0.3	200	296
10.3390/ma13071513	18.94	5	527	6.26	0.3	10	47
10.3390/ma13071513	18.94	5	527	6.26	0.3	20	71
10.3390/ma13071513	18.94	5	527	6.26	0.3	40	118
10.3390/ma13071513	18.94	5	527	6.26	0.3	50	140
10.3390/ma13071513	18.7	4	527	6.98	0.3	10	31
10.3390/ma13071513	18.7	4	527	6.98	0.3	20	47
10.3390/ma13071513	18.7	4	527	6.98	0.3	40	79
10.3390/ma13071513	18.7	4	527	6.98	0.3	50	93
10.1021/acsami.9b20781	17.2	3.05	55.8	0	0.3	10	14.3
10.1021/acsami.9b20781	17.2	3.05	55.8	0	0.3	20	21
10.1021/acsami.9b20781	17.2	3.05	55.8	0	14	10	37.2
10.1021/acsami.9b20781	17.2	3.05	55.8	0	14	20	72
10.1021/acsami.9b20781	15.7	2.93	46.7	0	0.3	10	16.5
10.1021/acsami.9b20781	15.7	2.93	46.7	0	0.3	20	17
10.1021/acsami.9b20781	15.7	2.93	46.7	0	14	10	48.4
10.1021/acsami.9b20781	15.7	2.93	46.7	0	14	20	56
10.1016/j.jelechem.2018.05.013	14	2.5	2809.7	37.69	0.3	10	58
10.1016/j.jelechem.2018.05.013	14	2.5	2809.7	37.69	0.3	20	69
10.1016/j.jelechem.2018.05.013	14	2.5	2809.7	37.69	0.3	40	83
10.1016/j.jelechem.2018.05.013	14	2.5	2809.7	37.69	0.3	50	90
10.1016/j.jelechem.2018.05.013	14	2.5	2809.7	37.69	0.3	60	96
10.1016/j.jelechem.2018.05.013	14	2.5	2809.7	37.69	14	10	50
10.1016/j.jelechem.2018.05.013	14	2.5	2809.7	37.69	14	20	93
10.1016/j.jelechem.2018.05.013	14	2.5	2809.7	37.69	14	40	166
10.1016/j.jelechem.2018.05.013	14	2.5	2809.7	37.69	14	50	192
10.1021/acsami.6b03924	13.6	5	491	7.22	0.3	10	47
10.1021/acsami.6b03924	13.6	5	491	7.22	0.3	20	68.5
10.1021/acsami.8b20209	11.24	10	96.5	3.4	0.3	10	32
10.1021/acsami.8b20209	11.24	10	96.5	3.4	0.3	20	36.7
10.1021/acsami.8b20209	11.24	10	96.5	3.4	0.3	40	42.5
10.1021/acsami.8b20209	11.24	10	96.5	3.4	0.3	50	43.3
10.1021/acsami.8b20209	11.24	10	96.5	3.4	0.3	100	54.3
10.1021/acsami.8b20209	11.24	10	96.5	3.4	0.3	150	66
10.1021/acsami.8b20209	11.24	10	96.5	3.4	14	10	64
10.1021/acsami.8b20209	11.24	10	96.5	3.4	14	20	96
10.1021/acsami.8b20209	11.24	10	96.5	3.4	14	40	144
10.1021/acsami.8b20209	11.24	10	96.5	3.4	14	50	166
10.1021/acsami.8b20209	11.24	10	96.5	3.4	7.4	10	34.6
10.1021/acsami.8b20209	11.24	10	96.5	3.4	7.4	20	80
10.1021/acsami.8b20209	11.24	10	96.5	3.4	7.4	40	158
10.1021/acsami.8b20209	11.24	10	96.5	3.4	7.4	50	190
10.1016/j.electacta.2019.134895	11	19	110.1	13.4	13	10	26.7
10.1016/j.electacta.2019.134895	11	19	110.1	13.4	13	20	34
10.1016/j.electacta.2019.134895	11	19	110.1	13.4	13	40	53.5
10.1016/j.electacta.2019.134895	11	19	110.1	13.4	13	50	67.3
10.1016/j.electacta.2019.134895	11	19	110.1	13.4	0.3	10	65
10.1016/j.electacta.2019.134895	11	19	110.1	13.4	0.3	20	76.9
10.1016/j.electacta.2019.134895	11	19	110.1	13.4	0.3	40	93.3
10.1016/j.electacta.2019.134895	11	19	110.1	13.4	0.3	50	102
10.1039/c9cy02285f	10	3.5	254	0	0.3	10	30
10.1016/j.jelechem.2018.05.013	10	3.5	254	0	0.3	10	41
10.1016/j.jelechem.2018.05.013	10	3.5	254	0	0.3	20	49
10.1016/j.jelechem.2018.05.013	10	3.5	254	0	0.3	40	57.6
10.1016/j.jelechem.2018.05.013	10	3.5	254	0	0.3	50	60.4
10.1016/j.jelechem.2018.05.013	10	3.5	254	0	0.3	60	64.7
10.1016/j.jelechem.2018.05.013	10	3.5	254	0	14	10	64
10.1016/j.jelechem.2018.05.013	10	3.5	254	0	14	20	161
10.1016/j.jcat.2017.08.005	10	3.5	254	0	0.3	10	31.7
10.1016/j.jcat.2017.08.005	10	3.5	254	0	0.3	20	44.9
10.1016/j.jcat.2017.08.005	10	3.5	254	0	0.3	40	68.6
10.1016/j.jcat.2017.08.005	10	3.5	254	0	0.3	50	78.2
10.1016/j.jcat.2017.08.005	10	3.5	254	0	0.3	60	88.5
10.1021/acsami.8b20209	9.5	5	109.75	4.5	0.3	10	32
10.1021/acsami.8b20209	9.5	5	109.75	4.5	0.3	20	37.5
10.1021/acsami.8b20209	9.5	5	109.75	4.5	0.3	40	49
10.1021/acsami.8b20209	9.5	5	109.75	4.5	0.3	50	57.2
10.1021/acsami.8b20209	9.5	5	109.75	4.5	0.3	100	99.8
10.1021/acsami.8b20209	9.5	5	109.75	4.5	0.3	150	141
10.1021/acsami.8b20209	9.5	5	109.75	4.5	14	10	62
10.1021/acsami.8b20209	9.5	5	109.75	4.5	14	20	97
10.1021/acsami.8b20209	9.5	5	109.75	4.5	14	40	145
10.1021/acsami.8b20209	9.5	5	109.75	4.5	14	50	165
10.1021/acsami.8b20209	9.5	5	109.75	4.5	14	100	234
10.1021/acsami.8b20209	9.5	5	109.75	4.5	7.4	10	20
10.1021/acsami.8b20209	9.5	5	109.75	4.5	7.4	20	58
10.1021/acsami.8b20209	9.5	5	109.75	4.5	7.4	40	120
10.1021/acsami.8b20209	9.5	5	109.75	4.5	7.4	50	149
10.1021/acsami.8b20209	7.49	5	128.4	3.5	0.3	10	27
10.1021/acsami.8b20209	7.49	5	128.4	3.5	0.3	20	31
10.1021/acsami.8b20209	7.49	5	128.4	3.5	0.3	40	37.6
10.1021/acsami.8b20209	7.49	5	128.4	3.5	0.3	50	39.4
10.1021/acsami.8b20209	7.49	5	128.4	3.5	0.3	100	47.9
10.1021/acsami.8b20209	7.49	5	128.4	3.5	0.3	150	51.5
10.1021/acsami.8b20209	7.49	5	128.4	3.5	0.3	200	57
10.1021/acsami.8b20209	7.49	5	128.4	3.5	14	10	47
10.1021/acsami.8b20209	7.49	5	128.4	3.5	14	20	73
10.1021/acsami.8b20209	7.49	5	128.4	3.5	14	40	106
10.1021/acsami.8b20209	7.49	5	128.4	3.5	14	50	121
10.1021/acsami.8b20209	7.49	5	128.4	3.5	14	100	173
10.1021/acsami.8b20209	7.49	5	128.4	3.5	7.4	10	25
10.1021/acsami.8b20209	7.49	5	128.4	3.5	7.4	20	26
10.1021/acsami.8b20209	7.49	5	128.4	3.5	7.4	40	52
10.1021/acsami.8b20209	7.49	5	128.4	3.5	7.4	50	66
10.1016/j.jcis.2018.06.096	7.2	3.76	766	2.29	0.3	10	91
10.1016/j.jcis.2018.06.096	7.2	3.76	766	2.29	0.3	20	133
10.1016/j.jcis.2018.06.096	7.2	3.76	766	2.29	0.3	40	207
10.1016/j.jcis.2018.06.096	7.2	3.76	766	2.29	0.3	50	243
10.1016/j.jcis.2018.06.096	7.2	3.76	2871	3.53	0.3	10	8
10.1016/j.jcis.2018.06.096	7.2	3.76	2871	3.53	0.3	20	18.2
10.1016/j.jcis.2018.06.096	7.2	3.76	2871	3.53	0.3	40	36.5
10.1016/j.jcis.2018.06.096	7.2	3.76	2871	3.53	0.3	50	44.6
10.1016/j.jcis.2018.06.096	7.2	3.76	2871	3.53	0.3	60	50
10.1016/j.jcis.2018.06.096	7.2	3.76	2871	3.53	0.3	100	81
10.1016/j.jcis.2018.06.096	7.2	3.76	2871	3.53	14	10	41
10.1016/j.jcis.2018.06.096	7.2	3.76	2871	3.53	14	20	53.5
10.1016/j.jcis.2018.06.096	7.2	3.76	2871	3.53	14	40	70.3
10.1016/j.jcis.2018.06.096	7.2	3.76	2871	3.53	14	50	78.7
10.1016/j.jcis.2018.06.096	7.2	3.76	2871	3.53	7.4	10	65
10.1016/j.jcis.2018.06.096	7.2	3.76	2871	3.53	7.4	20	79.3
10.1016/j.jcis.2018.06.096	7.2	3.76	2871	3.53	7.4	40	102
10.1016/j.jcis.2018.06.096	7.2	3.76	2871	3.53	7.4	50	112
10.3389/fmats.2019.00251	7.1	1.5	254	0	0.3	10	24
10.3389/fmats.2019.00251	7.1	1.5	254	0	0.3	20	27
10.3389/fmats.2019.00251	7.1	1.5	254	0	0.3	40	32
10.1016/j.jelechem.2018.05.013	6.95	2.5	2809.7	37.69	0.3	10	29
10.1016/j.jelechem.2018.05.013	6.95	2.5	2809.7	37.69	0.3	20	38
10.1016/j.jelechem.2018.05.013	6.95	2.5	2809.7	37.69	0.3	40	45
10.1016/j.jelechem.2018.05.013	6.95	2.5	2809.7	37.69	0.3	50	48
10.1016/j.jelechem.2018.05.013	6.95	2.5	2809.7	37.69	0.3	60	50.5
10.1016/j.jelechem.2018.05.013	6.95	2.5	2809.7	37.69	14	10	46
10.1016/j.jelechem.2018.05.013	6.95	2.5	2809.7	37.69	14	20	83
10.1016/j.jelechem.2018.05.013	6.95	2.5	2809.7	37.69	14	40	120
10.1016/j.jelechem.2018.05.013	6.95	2.5	2809.7	37.69	14	50	134
10.1016/j.ijhydene.2019.10.036	5.8	4.3	27.2	0	0.3	10	39.5
10.1016/j.ijhydene.2019.10.036	5.8	4.3	27.2	0	0.3	20	49.3
10.1016/j.ijhydene.2019.10.036	5.8	4.3	27.2	0	0.3	40	64.5
10.1016/j.ijhydene.2019.10.036	5.8	4.3	27.2	0	0.3	50	70.4
10.1016/j.ijhydene.2019.10.036	5.8	4.3	27.2	0	0.3	60	76.3
10.1016/j.ijhydene.2019.10.036	5.8	4.3	27.2	0	0.3	100	96.9
10.1016/j.ijhydene.2019.10.036	5.7	4.3	57.8	6	0.3	10	22
10.1016/j.ijhydene.2019.10.036	5.7	4.3	57.8	6	0.3	20	25.4
10.1016/j.ijhydene.2019.10.036	5.7	4.3	57.8	6	0.3	40	31.3
10.1016/j.ijhydene.2019.10.036	5.7	4.3	57.8	6	0.3	50	33.8
10.1016/j.ijhydene.2019.10.036	5.7	4.3	57.8	6	0.3	60	36.3
10.1016/j.ijhydene.2019.10.036	5.7	4.3	57.8	6	0.3	100	45.2
10.1021/acscatal.7b02246	5.4	0.35	122	0	0	10	26
10.1021/acscatal.7b02246	5.4	0.35	122	0	0	20	38
10.1021/acscatal.7b02246	5.4	0.35	122	0	0	40	61
10.1021/acscatal.7b02246	5.4	0.35	122	0	0	50	71
10.1021/acscatal.7b02246	5.4	0.35	122	0	0	100	112
10.1039/c9cy02285f	5.2	1.6	1349	0	0.3	10	33
10.1039/c9cy02285f	5.2	1.6	1349	0	0.3	20	43
10.1039/c9cy02285f	5.2	1.6	1349	0	0.3	40	56
10.1039/c9cy02285f	5.2	1.6	1349	0	0.3	50	61
10.1039/c9cy02285f	5.2	1.6	1349	0	0.3	100	78
10.1039/c9nj03675j	4.8	3.05	426	4.3	0.3	10	34
10.1039/c9nj03675j	4.8	3.05	426	4.3	0.3	20	44
10.1039/c9nj03675j	4.8	3.05	426	4.3	0.3	40	66
10.1039/c9nj03675j	4.8	3.05	426	4.3	0.3	50	75.6
10.1039/c9nj03675j	4.8	4.75	426	4.3	0.3	10	38
10.1039/c9nj03675j	4.8	4.75	426	4.3	0.3	20	50
10.1039/c9nj03675j	4.8	4.75	426	4.3	0.3	40	76
10.1039/c9nj03675j	4.8	4.75	426	4.3	0.3	50	89
10.1039/c9nj03675j	4.8	2.85	426	4.3	0.3	10	35
10.1039/c9nj03675j	4.8	2.85	426	4.3	0.3	20	47
10.1039/c9nj03675j	4.8	2.85	426	4.3	0.3	40	71
10.1039/c9nj03675j	4.8	2.85	426	4.3	0.3	50	83
10.1038/s41467-019-12851-w	4	1.56	1135	12	0.3	10	11
10.1038/s41467-019-12851-w	4	1.56	1135	12	0.3	20	13.4
10.1038/s41467-019-12851-w	4	1.56	1135	12	0.3	40	17
10.1038/s41467-019-12851-w	4	1.56	1135	12	0.3	50	17.4
10.1038/s41467-019-12851-w	4	0.35	1135	12	0.3	10	53
10.1038/s41467-019-12851-w	4	0.35	1135	12	0.3	20	77.5
10.1039/c8sc04986f	3.8	2	500	18	0.3	10	39
10.1039/c8sc04986f	3.8	2	500	18	0.3	20	48
10.1039/c8sc04986f	3.8	2	500	18	0.3	40	64
10.1039/c8sc04986f	3.8	2	500	18	0.3	50	71
10.1039/c8sc04986f	3.8	2	500	18	0.3	100	104
10.1021/acsami.8b20209	3.75	5	136.6	3.7	0.3	10	29
10.1021/acsami.8b20209	3.75	5	136.6	3.7	0.3	20	34.8
10.1021/acsami.8b20209	3.75	5	136.6	3.7	0.3	40	41.8
10.1021/acsami.8b20209	3.75	5	136.6	3.7	0.3	50	44.4
10.1021/acsami.8b20209	3.75	5	136.6	3.7	0.3	100	56.2
10.1021/acsami.8b20209	3.75	5	136.6	3.7	0.3	150	63.5
10.1021/acsami.8b20209	3.75	5	136.6	3.7	14	10	55
10.1021/acsami.8b20209	3.75	5	136.6	3.7	14	20	85.5
10.1021/acsami.8b20209	3.75	5	136.6	3.7	14	40	129.5
10.1021/acsami.8b20209	3.75	5	136.6	3.7	14	50	147
10.1021/acsami.8b20209	3.75	5	136.6	3.7	14	100	214
10.1021/acsami.8b20209	3.75	5	136.6	3.7	7.4	10	62
10.1021/acsami.8b20209	3.75	5	136.6	3.7	7.4	20	93.4
10.1021/acsami.8b20209	3.75	5	136.6	3.7	7.4	40	148
10.1021/acsami.8b20209	3.75	5	136.6	3.7	7.4	50	166
10.1016/j.nanoen.2017.07.032	3.6	3.2	516	12.4	1	10	57
10.1016/j.nanoen.2017.07.032	3.6	3.2	516	12.4	1	20	103
10.1016/j.nanoen.2017.07.032	3.6	3.2	516	12.4	1	40	192
10.1016/j.nanoen.2017.07.032	3.6	3.2	516	12.4	1	50	236
10.1016/j.nanoen.2017.07.032	3.6	3.2	516	12.4	1	60	278
10.3389/fmats.2019.00251	3.2	1.6	254	0	0.3	10	38
10.3389/fmats.2019.00251	3.2	1.6	254	0	0.3	20	54
10.3389/fmats.2019.00251	3.2	1.6	254	0	0.3	40	84
10.1021/acs.jpcc.7b08283	3	0.35	28	0	0.3	10	69
10.1021/acs.jpcc.7b08283	3	0.35	28	0	0.3	20	95.7
10.1021/acs.jpcc.7b08283	3	0.35	28	0	0.3	40	139
10.1021/acs.jpcc.7b08283	3	0.35	28	0	0.3	50	157
10.1016/j.jcat.2017.08.005	2.7	2.1	883	0	0.3	10	37.1
10.1039/c8sc04986f	2.54	0.35	500	18	0.3	10	26
10.1039/c8sc04986f	2.54	0.35	500	18	0.3	20	34
10.1039/c8sc04986f	2.54	0.35	500	18	0.3	40	40
10.1039/c8sc04986f	2.54	0.35	500	18	0.3	50	43
10.1039/c8sc04986f	2.54	0.35	500	18	0.3	100	53
10.1016/j.jcat.2018.11.006	2.3	2.1	660	0	0.3	10	33.2
10.1016/j.jcat.2018.11.006	2.3	2.1	660	0	0.3	20	43.5
10.1016/j.jcat.2018.11.006	2.3	2.1	660	0	0.3	40	56.3
10.1016/j.jcat.2018.11.006	2.3	2.1	660	0	0.3	50	61.2
10.1016/j.jcat.2018.11.006	2.3	2.1	660	0	0.3	60	64.8
10.1016/j.jcat.2018.11.006	2.3	2.1	660	0	0.3	100	78
10.1016/j.electacta.2019.06.116	2.17	4	604.94	0	14	10	65
10.1016/j.electacta.2019.06.116	2.17	4	604.94	0	14	20	95
10.1016/j.electacta.2019.06.116	2.17	4	604.94	0	14	40	137
10.1016/j.electacta.2019.06.116	2.17	4	604.94	0	14	50	156
10.1016/j.electacta.2019.06.116	2.17	4	604.94	0	14	60	170
10.1016/j.electacta.2019.06.116	2.17	4	604.94	0	14	100	217
10.1021/acscatal.9b02305	2	0.61	282	12.08	0.3	10	35.28
10.1021/acscatal.9b02305	2	0.61	282	12.08	0.3	20	43
10.1021/acscatal.9b02305	2	0.61	282	12.08	0.3	40	50
10.1021/acscatal.9b02305	2	0.61	282	12.08	0.3	50	54
10.1021/acscatal.9b02305	2	0.61	282	12.08	0.3	100	69
10.1039/c9ta07469d	1.7	1	490.8	18.8	0.3	10	49.1
10.1039/c9ta07469d	1.7	1	490.8	18.8	0.3	20	56
10.1039/c9ta07469d	1.7	1	490.8	18.8	0.3	40	64
10.1039/c9ta07469d	1.7	1	490.8	18.8	0.3	50	67
10.1039/c9ta07469d	1.7	1	490.8	18.8	0.3	100	83
10.1039/c9ta07469d	1.58	0.35	490.8	18.8	0.3	10	17
10.1039/c9ta07469d	1.58	0.35	490.8	18.8	0.3	20	26
10.1039/c9ta07469d	1.58	0.35	490.8	18.8	0.3	40	33
10.1039/c9ta07469d	1.58	0.35	490.8	18.8	0.3	50	37
10.1039/c9ta07469d	1.58	0.35	490.8	18.8	0.3	100	50
10.1021/acs.jpcc.7b08283	1.5	0.35	28	0	0.3	10	66
10.1021/acs.jpcc.7b08283	1.5	0.35	28	0	0.3	20	90
10.1021/acs.jpcc.7b08283	1.5	0.35	28	0	0.3	40	129
10.1021/acs.jpcc.7b08283	1.5	0.35	28	0	0.3	50	146.9
10.1021/acs.jpcc.7b01447	1.5	3	1129.26	12.4	0.3	10	33.9
10.1021/acs.jpcc.7b01447	1.5	3	1129.26	12.4	0.3	60	50
10.1021/acs.jpcc.0c01043	1.5	0.35	1247.81	4.8	0.3	10	188
10.1021/acs.jpcc.0c01043	1.5	0.35	1247.81	4.8	0.3	20	262
10.1021/acs.jpcc.0c01043	1.5	0.35	900.21	4.8	0.3	10	332
10.1021/acs.jpcc.0c01043	1.5	0.35	900.21	4.8	0.3	20	452
10.1021/acs.jpcc.0c01043	1.5	0.35	879.21	4.8	0.3	10	209
10.1021/acs.jpcc.0c01043	1.5	0.35	879.21	4.8	0.3	20	315
10.1021/acs.jpcc.0c01043	1.5	0.35	744.58	4.8	0.3	10	189
10.1021/acs.jpcc.0c01043	1.5	0.35	744.58	4.8	0.3	20	230
10.1021/acs.jpcc.0c01043	1.5	0.35	586.82	4.8	0.3	10	51
10.1021/acs.jpcc.0c01043	1.5	0.35	586.82	4.8	0.3	20	93
10.1016/j.electacta.2019.06.116	1.26	4.2	604.94	0	14	10	42
10.1016/j.electacta.2019.06.116	1.26	4.2	604.94	0	14	20	61
10.1016/j.electacta.2019.06.116	1.26	4.2	604.94	0	14	40	86
10.1016/j.electacta.2019.06.116	1.26	4.2	604.94	0	14	50	97
10.1016/j.electacta.2019.06.116	1.26	4.2	604.94	0	14	60	105
10.1016/j.electacta.2019.06.116	1.26	4.2	604.94	0	14	100	137
10.1021/acscatal.9b02305	1	0.54	282	12.08	0.3	10	47.2
10.1021/acscatal.9b02305	1	0.54	282	12.08	0.3	20	56
10.1021/acscatal.9b02305	1	0.54	282	12.08	0.3	40	68
10.1021/acscatal.9b02305	1	0.54	282	12.08	0.3	50	73
10.1021/acscatal.9b02305	1	0.54	282	12.08	0.3	100	100
10.1021/acs.jpcc.7b01447	0.95	3	1020.36	11.2	0.3	10	15.9
10.1021/acs.jpcc.7b01447	0.95	3	1020.36	11.2	0.3	60	85
10.1021/acs.jpcc.7b01447	0.8	3	587.3	9	0.3	10	16
10.1021/acs.jpcc.7b01447	0.8	3	587.3	9	0.3	60	94
10.1021/acs.jpcc.7b01447	0.6	3	248.52	8.5	0.3	10	26.4
10.1021/acs.jpcc.7b01447	0.6	3	248.52	8.5	0.3	60	123
10.1021/acscatal.9b02305	0.5	0.35	282	12.08	0.3	10	66.1
10.1021/acscatal.9b02305	0.5	0.35	282	12.08	0.3	20	98
10.1021/acscatal.9b02305	0.5	0.35	282	12.08	0.3	40	146
10.1021/acscatal.9b02305	0.5	0.35	282	12.08	0.3	50	164
10.1021/acs.jpcc.7b08283	0.5	0.35	28	0	0.3	10	60
10.1021/acs.jpcc.7b08283	0.5	0.35	28	0	0.3	20	84
10.1021/acs.jpcc.7b08283	0.5	0.35	28	0	0.3	40	125
10.1021/acs.jpcc.7b08283	0.5	0.35	28	0	0.3	50	143.5
10.1016/j.nanoen.2019.06.045	0.452	1	86.67	1.4	0.3	10	49.5
10.1016/j.nanoen.2019.06.045	0.452	1	86.67	1.4	0.3	20	61
10.1016/j.nanoen.2019.06.045	0.452	1	86.67	1.4	0.3	40	76
10.1016/j.nanoen.2019.06.045	0.452	1	86.67	1.4	0.3	50	81
10.1016/j.nanoen.2019.06.045	0.452	1	86.67	1.4	0.3	100	105
10.1039/c8ee02888e	0.44	0.35	900	2.75	0.3	10	12
10.1039/c8ee02888e	0.44	0.35	900	2.75	0.3	20	20
10.1039/c8ee02888e	0.44	0.35	900	2.75	0.3	40	30
10.1039/c8ee02888e	0.44	0.35	900	2.75	0.3	50	37
10.1039/c8ee02888e	0.44	0.35	900	2.75	14	10	7
10.1039/c8ee02888e	0.44	0.35	900	2.75	14	20	16
10.1039/c8ee02888e	0.44	0.35	900	2.75	14	40	31
10.1039/c8ee02888e	0.44	0.35	900	2.75	14	50	38
10.1039/c9ta04010b	0.35	1	92.85	0	0.3	10	34
10.1039/c9ta04010b	0.35	1	92.85	0	0.3	20	50
10.1039/c9ta04010b	0.35	1	92.85	0	0.3	40	77
10.1039/c9ta04010b	0.35	1	92.85	0	0.3	50	90
10.1039/c9ta04010b	0.35	1	92.85	0	0.3	100	157
10.1039/c9ta04010b	0.35	1	92.85	0	0.3	150	219
10.1039/c9ta04010b	0.35	1	92.85	0	0.3	200	288
10.1039/c9ta04010b	0.35	1	92.85	0	1	10	30
10.1039/c9ta04010b	0.35	1	92.85	0	1	20	65
10.1039/c9ta04010b	0.35	1	92.85	0	1	40	91
10.1039/c9ta04010b	0.35	1	92.85	0	1	50	103
10.1039/c9ta04010b	0.35	1	92.85	0	1	100	169
10.1039/c9ta04010b	0.35	1	92.85	0	1	150	233
10.1039/c9ta04010b	0.35	1	92.85	0	1	200	307
10.1039/c9ta04010b	0.35	1	92.85	0	0.7	10	31
10.1039/c9ta04010b	0.35	1	92.85	0	0.7	20	61
10.1039/c9ta04010b	0.35	1	92.85	0	0.7	40	87
10.1039/c9ta04010b	0.35	1	92.85	0	0.7	50	99
10.1039/c9ta04010b	0.35	1	92.85	0	0.7	100	164
10.1039/c9ta04010b	0.35	1	92.85	0	0.7	150	226
10.1039/c9ta04010b	0.35	1	92.85	0	0.7	200	291
10.1039/c9ta04010b	0.35	1	92.85	0	0.5	10	32
10.1039/c9ta04010b	0.35	1	92.85	0	0.5	20	58
10.1039/c9ta04010b	0.35	1	92.85	0	0.5	40	81
10.1039/c9ta04010b	0.35	1	92.85	0	0.5	50	94
10.1039/c9ta04010b	0.35	1	92.85	0	0.5	100	152
10.1039/c9ta04010b	0.35	1	92.85	0	0.5	150	211
10.1039/c9ta04010b	0.35	1	92.85	0	0.5	200	278
10.1039/c9ta04010b	0.34	1	89.4	0	0.3	10	23
10.1039/c9ta04010b	0.34	1	89.4	0	0.3	20	41
10.1039/c9ta04010b	0.34	1	89.4	0	0.3	40	62
10.1039/c9ta04010b	0.34	1	89.4	0	0.3	50	70
10.1039/c9ta04010b	0.34	1	89.4	0	0.3	100	112
10.1039/c9ta04010b	0.34	1	89.4	0	0.3	150	158
10.1039/c9ta04010b	0.34	1	89.4	0	0.3	200	201
10.1016/j.nanoen.2019.06.045	0.323	0.35	86.51	0.68	0.3	10	43.9
10.1016/j.nanoen.2019.06.045	0.323	0.35	86.51	0.68	0.3	20	52
10.1016/j.nanoen.2019.06.045	0.323	0.35	86.51	0.68	0.3	40	64
10.1016/j.nanoen.2019.06.045	0.323	0.35	86.51	0.68	0.3	50	69.5
10.1016/j.nanoen.2019.06.045	0.323	0.35	86.51	0.68	0.3	100	90.5
10.1039/c9cy02285f	0.3	1.6	1349	0	0.3	10	46.7
10.1039/c9cy02285f	0.3	1.6	1349	0	0.3	20	64
10.1039/c9cy02285f	0.3	1.6	1349	0	0.3	40	90
10.1039/c9cy02285f	0.3	1.6	1349	0	0.3	50	100
10.1039/c9cy02285f	0.3	1.6	1349	0	0.3	100	134
10.1021/acscatal.9b02305	0.25	0.35	282	12.08	0.3	10	95.75
10.1021/acscatal.9b02305	0.25	0.35	282	12.08	0.3	20	141
10.1039/c9ta04010b	0.21	4	92.85	0	0.3	10	110
10.1039/c9ta04010b	0.21	4	92.85	0	0.3	20	120
10.1039/c9ta04010b	0.21	4	92.85	0	0.3	40	195
10.1039/c9ta04010b	0.21	4	92.85	0	0.3	50	230
10.1039/c9cy02285f	0.18	1.6	1349	0	0.3	10	55.5
10.1039/c9cy02285f	0.18	1.6	1349	0	0.3	20	75
10.1039/c9cy02285f	0.18	1.6	1349	0	0.3	40	101
10.1039/c9cy02285f	0.18	1.6	1349	0	0.3	50	111
10.1039/c9cy02285f	0.18	1.6	1349	0	0.3	100	146
10.1021/acsami.6b03924	0.13	5	461	11.62	0.3	10	210
10.1021/acsami.6b03924	0.13	5	461	11.62	0.3	20	267
10.1021/acs.jpcc.7b08283	0.1	0.35	28	0	0.3	10	61.3
10.1021/acs.jpcc.7b08283	0.1	0.35	28	0	0.3	20	87
10.1021/acs.jpcc.7b08283	0.1	0.35	28	0	0.3	40	130
10.1021/acs.jpcc.7b08283	0.1	0.35	28	0	0.3	50	149
10.1002/chem.201900320	0.07	3	118.14	0	0.3	10	34.8
10.1002/chem.201900320	0.07	3	118.14	0	0.3	20	47.2
10.1021/acsami.8b20209	0	0	160.63	5	0.3	10	660
10.1021/acsami.8b20209	0	0	160.63	5	0.3	20	703
10.1021/acsami.8b20209	0	0	160.63	5	0.3	40	755
10.1021/acsami.8b20209	0	0	160.63	5	14	10	766
10.1021/acsami.8b20209	0	0	160.63	5	7.4	10	694
10.1021/acsami.6b03924	0	0	461	11.62	0.3	10	582
10.1021/acsami.6b03924	0	0	461	11.62	0.3	20	661
10.1021/acsami.6b03924	0	0	485	4.52	0.3	10	626
10.1021/acsami.6b03924	0	0	485	4.52	0.3	20	686
10.1021/acsami.6b03924	0	0	491	7.22	0.3	10	513
10.1021/acsami.6b03924	0	0	491	7.22	0.3	20	598
10.1021/acsami.6b03924	0	0	509	3.05	0.3	10	700
10.1021/acsami.6b03924	0	0	509	3.05	0.3	20	759
